# Supplementary material for: Functionalizing Collagen Membranes with MSC-Conditioned Media Promotes Guided Bone Regeneration in Rat Calvarial Defects
Source: Cells. 2023 Feb 28;12(5):767. doi: 10.3390/cells12050767 (PMC10001262; doi:10.3390/cells12050767)
Supplement: Supplementary file 1 [file cells-12-00767-s001.zip]

Archive with 1 entries (1 files):
- cells-2239213-SI.pdf
